# Supplementary material for: Precise species identification and whole-genome sequencing analysis of Enterobacter cloacae complex causing bloodstream infections in China
Source: Microbiol Spectr. 2025 Dec 17;14(2):e02865-25. doi: 10.1128/spectrum.02865-25 (PMC12889117; doi:10.1128/spectrum.02865-25)
Supplement: Supplemental material — Tables S1 to S3. [file spectrum.02865-25-s0001.xlsx]

## Sheet: S1
Table S1. Reference genomes used for ANI
Strain	clade	Hoffmann cluster	BioSample ID or accession number
E. asburiae ATCC 35953	J	I	NZ_CP011863.1
E. bugandensis EB-247	R	IX	LT992502.1
E. cancerogenus ATCC 33241	U		CP045769.1
E. cloacae complex clade K 1161_ECLO	K		SAMN03197118
E. cloacae complex clade L GN02587	L		SAMN03732717
E. cloacae complex clade N DS11005	N		SAMN07448201
E. cloacae complex clade O GN05526	O		SAMN04578342
E. cloacae complex clade P 624_ECLO	P		SAMN03197824
E. cloacae complex clade S ND22	S		SAMN05212257
E. cloacae complex clade T C9	T		SAMN06237083
E. cloacae ssp. cloacae ATCC 13047	G	XI	CP001918.1
E. cloacae ssp. dissolvens SDM	H	XII	NC_018079.1
E. hormaechei ssp. hoffmannii DSM 14563	D	III	NZ_CP017186.1
E. hormaechei ssp. hormaechei ATCC 49162	E	VII	SAMN05787340
E. hormaechei ssp. oharae DSM 16687	C	VI	NZ_CP017180.1
E. hormaechei ssp. steigerwaltii DSM 16691	B	VIII	NZ_CP017179.1
E. hormaechei ssp. xiangfangensis LMG27195	A	VI	NZ_CP017183.1
E. kobei DSM 13645	Q	II	NZ_CP017181.1
E. ludwigii EN-119	I	V	CP017279.1
E. mori LMG 25706	F		SAMN02471025
E. roggenkampii DSM 16690	M	IV	NZ_CP017184.1
E. soli LMG 25861	V		SAMEA10411392

## Sheet: S2
	Table S2. Demographic and molecular characteristics of 108 ECC strains included in this study
	No.	Isolate	Year of isolation	Gender	Age	Department	Identification	Clade	Cluster	MLST
	1	E001	2015	F	1	Pediatric	E. hormaechei ssp. steigerwaltii	B	VIII	190
	2	E002	2015	F	73	Basic Sugery	E. roggenkampii	M	IV	703
	3	E003	2015	F	46	Emergency	E. roggenkampii	M	IV	803
	4	E006	2015	M	64	Gastroenterology	E. hormaechei ssp. steigerwaltii	B	VIII	177
	5	E011	2015	F	77	Hematology	E. hoffmanniic	D	III	145
	6	E013	2015	M	73	ICU	E. hormaechei	E	VII	696
	7	E015	2015	F	0	Pediatric	E. hormaechei ssp. steigerwaltii	B	VIII	346
	8	E016	2015	M	0	Pediatric	E. hormaechei ssp. steigerwaltii	B	VIII	346
	9	E017	2015	F	63	Orthopedics	E. hormaechei ssp. steigerwaltii	B	VIII	421
	10	E018	2015	M	70	Basic Sugery	E. hormaechei ssp. steigerwaltii	B	VIII	110
	11	E020	2015	M	44	ICU	E. xiangfangensise	A	VI	1131
	12	E022	2015	M	57	ICU	E. xiangfangensise	A	VI	418
	13	E023	2015	F	0	Pediatric	E. hormaechei ssp. steigerwaltii	B	VIII	113
	14	E024	2015	M	82	Stomatology	E. nematophilus	-	III	2769
	15	E025	2015	M	52	Basic Sugery	E. xiangfangensise	A	VI	66
	16	E026	2015	M	37	Emergency	E. bugandensis	R	IX	38
	17	E032	2015	F	74	International Medical	E. xiangfangensise	A	VI	171
	18	E034	2015	F	54	Vascular Surgery	E. bugandensis	R	IX	386
	19	E035	2015	F	63	Emergency	E. hormaechei ssp. oharae	C	VI	354
	20	E036	2015	F	0	Pediatric	E. hormaechei ssp. steigerwaltii	B	VIII	113
	21	E040	2015	F	43	Hematology	E. kobei	Q	II	3194
	22	E041	2015	M	58	ICU	E. hormaechei ssp. steigerwaltii	B	VIII	254
	23	E070	2016	M	28	Emergency	E. ludwigii	I	V	3195
	24	E071	2016	M	59	Immunology	E. hormaechei ssp. steigerwaltii	B	VIII	254
	25	E073	2016	F	52	Emergency	E. hoffmanniic	D	III	135
	26	E079	2016	M	0	Pediatric	E. cancerogenus	U	I	3196
	27	E081	2016	F	73	International Medical	E. hoffmanniic	D	III	278
	28	E083	2016	M	80	ICU	E. hormaechei	E	VII	3197
	29	E084	2016	M	59	Vascular Surgery	E. kobei	Q	II	3188
	30	E086	2016	F	77	ICU	E. xiangfangensise	A	VI	66
	31	E087	2016	F	0	Pediatric	E. hormaechei ssp. steigerwaltii	B	VIII	110
	32	E088	2016	F	79	Hematology	E. hormaechei ssp. steigerwaltii	B	VIII	3215
	33	E091	2016	M	72	Gastroenterology	E. cloacae ssp. cloacae	G	XI	524
	34	E092	2016	F	0	Pediatric	E. cloacae ssp. cloacae	G	XI	167
	35	E095	2016	F	66	Emergency	E. mori	F	I	3198
	36	E097	2016	M	68	Oncology	E. xiangfangensise	A	VI	148
	37	E099	2016	F	64	Basic Sugery	E. hormaechei ssp. steigerwaltii	B	VIII	3189
	38	E102	2016	M	32	Hematology	E. xiangfangensise	A	VI	527
	39	E105	2016	M	71	Emergency	E. hormaechei ssp. steigerwaltii	B	VIII	3199
	40	E106	2016	M	0	Pediatric	E. hormaechei ssp. oharae	C	VI	68
	41	E107	2016	M	71	Emergency	E. hormaechei ssp. steigerwaltii	B	VIII	3199
	42	E108	2016	M	79	Basic Sugery	E. kobei	Q	II	365
	43	E109	2016	M	68	Hematology	E. hormaechei ssp. steigerwaltii	B	VIII	45
	44	E111	2016	F	23	Immunology	E. hoffmanniic	D	III	233
	45	E113	2016	F	49	Emergency	E. roggenkampii	M	IV	501
	46	E125	2016	F	64	Gynecology	E. hormaechei ssp. steigerwaltii	B	VIII	45
	47	E131	2017	M	41	ICU	E. hoffmanniic	D	III	78
	48	E132	2017	M	59	Hematology	E. roggenkampii	M	IV	1642
	49	E135	2017	M	0	Pediatric	E. cloacae ssp. cloacae	G	XI	167
	50	E136	2017	M	0	Pediatric	E. cloacae ssp. cloacae	G	XI	167
	51	E138	2017	F	45	ICU	E. xiangfangensise	A	VI	264
	52	E143	2017	M	0	Pediatric	E. asburiae	J	I	162
	53	E145	2017	M	0	Pediatric	E. kobei	Q	II	3201
	54	E147	2017	M	54	Oncology	E. cloacae ssp. cloacae	G	XI	3202
	55	E148	2017	M	33	General Medicine	E. xiangfangensise	A	VI	527
	56	E151	2017	M	33	ICU	E. xiangfangensise	A	VI	527
	57	E153	2017	F	0	Pediatric	E. hormaechei ssp. steigerwaltii	B	VIII	346
	58	E158	2017	M	26	Hematology	E. bugandensis	R	IX	35
	59	E159	2017	M	54	Emergency	E. bugandensis	R	IX	2301
	60	E165	2017	M	54	Emergency	E. cloacae ssp. cloacae	G	XI	3190
	61	E180	2018	M	68	Infectious	E. hoffmanniic	D	III	3204
	62	E181	2018	M	68	Emergency	E. roggenkampii	M	IV	131
	63	E182	2018	M	0	Pediatric	E. hormaechei ssp. steigerwaltii	B	VIII	664
	64	E185	2018	M	27	Hematology	E. hoffmanniic	D	III	3205
	65	E188	2018	M	80	Nephrology	E. hormaechei ssp. oharae	C	VI	3206
	66	E189	2018	M	81	ICU	E. bugandensis	R	IX	3207
	67	E191	2018	M	64	Hepatic Surgery	E. hormaechei ssp. steigerwaltii	B	VIII	1116
	68	E192	2018	F	59	ICU	E. kobei	Q	II	125
	69	E194	2018	M	59	Emergency	E. bugandensis	R	IX	3208
	70	E198	2018	F	55	Emergency	E. hoffmanniic	D	III	78
	71	E200	2018	M	64	ICU	E. hormaechei ssp. steigerwaltii	B	VIII	1116
	72	E202	2018	M	67	International Medical	E. xiangfangensise	A	VI	120
	73	E205	2018	M	69	Emergency	E. cloacae ssp. cloacae	G	XI	1
	74	E226	2019	M	71	Hepatic Surgery	E. chengduensis	-	IV	414
	75	E230	2019	M	70	Basic Sugery	E. kobei	Q	II	365
	76	E235	2019	M	66	ICU	E. xiangfangensise	A	VI	171
	77	E236	2019	F	64	Immunology	E. hoffmanniic	D	III	518
	78	E238	2019	F	17	Basic Sugery	E. hormaechei ssp. steigerwaltii	B	VIII	3209
	79	E241	2019	M	72	ICU	E. hoffmanniic	D	III	316
	80	E245	2019	M	73	Nephrology	E. bugandensis	R	IX	3210
	81	E246	2019	F	66	Hepatic Surgery	E. hormaechei ssp. steigerwaltii	B	VIII	1015
	82	E247	2019	F	26	Gastroenterology	E. xiangfangensise	A	VI	127
	83	E252	2019	M	87	Neurology	E. bugandensis	R	IX	3001
	84	E253	2019	F	67	Basic Sugery	E. cloacae ssp. cloacae	G	XI	3211
	85	E259	2019	F	57	Basic Sugery	E. bugandensis	R	IX	1085
	86	E261	2019	F	38	Nephrology	E. cloacae ssp. cloacae	G	XI	3212
	87	E269	2020	F	69	Emergency	E. xiangfangensise	A	VI	728
	88	E281	2020	M	37	Hematology	E. roggenkampii	M	IV	422
	89	E288	2020	F	35	Hematology	E. xiangfangensise	A	VI	527
	90	E289	2020	F	72	Hematology	E. hormaechei ssp. steigerwaltii	B	VIII	45
	91	E291	2020	F	69	Gynecology	E. mori	F	I	3213
	92	E292	2020	M	37	Hematology	E. xiangfangensise	A	VI	3191
	93	E293	2020	M	58	Basic Sugery	E. bugandensis	R	IX	659
	94	E295	2020	M	37	Hematology	E. ludwigii	I	V	3192
	95	E297	2020	F	57	Emergency	E. hormaechei ssp. steigerwaltii	B	VIII	116
	96	E304	2020	F	81	Emergency	E. hormaechei ssp. steigerwaltii	B	VIII	50
	97	E305	2020	M	51	Hematology	E. hormaechei ssp. oharae	C	VI	108
	98	E306	2020	F	49	Hematology	E. cloacae ssp. cloacae	G	XI	84
	99	E310	2020	F	81	Emergency	E. hormaechei ssp. steigerwaltii	B	VIII	50
	100	E311	2020	F	49	ICU	E. cloacae ssp. cloacae	G	XI	3193
	101	E315	2020	F	55	Gynecology	E. cloacae ssp. cloacae	G	XI	462
	102	E319	2020	M	62	Emergency	E. hoffmanniic	D	III	102
	103	E323	2020	M	75	Emergency	E. kobei	Q	II	691
	104	E328	2020	F	34	Hematology	E. xiangfangensise	A	VI	557
	105	E330	2020	F	73	ICU	E. bugandensis	R	IX	3214
	106	E334	2020	M	68	Emergency	E. ludwigii	I	V	12
	107	E339	2020	M	74	ICU	E. hormaechei ssp. steigerwaltii	B	VIII	1196
	108	E340	2020	F	59	ICU	E. ludwigii	I	V	1803

## Sheet: S3
Table S3. Whole-genome sequencing quality of 108 ECC strains in this study
Sample	Clean reads	GC(%)	Q30(%)
E001	9529718	54	94.03
E002	4676889	54	91.54
E003	5218148	55	91.61
E006	4833580	54	90.85
E011	4155065	54	90.98
E013	4801832	53	92.55
E015	4820014	53	92.52
E016	4367803	53	87.27
E017	4880722	54	89.89
E018	4652587	54	87.98
E020	4741468	54	92.12
E022	5008951	54	91.27
E023	3786148	54	85.88
E024	4152156	55	86.02
E025	4806209	54	90.46
E026	4142597	55	91.51
E032	4551725	54	91.12
E034	4421552	55	91.43
E035	4483105	54	90.34
E036	4909371	54	91.41
E040	5137668	54	88.89
E041	4173852	54	90.06
E070	4938112	54	88.72
E071	4593542	54	90.79
E073	3499025	52	86.06
E079	5271188	55	93.16
E081	4477135	54	90.58
E083	6597858	54	90.92
E084	4338337	54	91.84
E086	5326745	54	88.18
E087	5188921	54	88.73
E088	5010047	55	90.54
E091	5014119	54	85.12
E092	4965093	54	85.59
E095	6530723	54	91.44
E097	6361981	54	91.98
E099	3879144	54	92.79
E102	4765383	54	89.65
E105	4801714	54	91.59
E106	5727981	54	90.34
E107	4232362	54	91.97
E108	4237929	54	92.26
E109	4821547	54	90.99
E111	5542496	54	91.89
E113	5220186	55	91.85
E125	3789355	55	92.06
E131	5579947	54	92.31
E132	5346387	54	90.07
E135	5818818	53	92.96
E136	5328725	54	89.23
E138	5160935	55	89.32
E143	4791760	55	93.09
E145	4218956	54	91.81
E147	4181162	54	91.12
E148	5497019	54	88.58
E151	4166764	53	89.64
E153	4151438	55	89.57
E158	4344867	55	93.17
E159	5500573	54	90.49
E165	4775084	54	88.62
E180	4646747	54	90.9
E181	7049655	55	93.43
E182	3867237	54	91.2
E185	5303301	54	92.28
E188	5403318	55	90.73
E189	4998129	55	91.63
E191	4426726	54	90.52
E192	5422803	54	88.51
E194	5568006	54	88.4
E198	4509804	53	89.62
E200	4880528	55	90.18
E202	3360789	54	91.02
E205	5605418	54	90.84
E226	5382819	55	85.12
E230	4915749	54	92.77
E235	5164484	54	88.38
E236	4921164	54	92.1
E238	5890642	54	90.8
E241	5399697	54	91.97
E245	6098014	54	92.13
E246	4516569	54	90.04
E247	5187290	54	90.64
E252	4038914	55	92.56
E253	3506176	54	88.58
E259	3448295	55	90.92
E261	6144554	54	91.2
E269	6186983	54	91.6
E281	5456263	54	90.83
E288	5062987	54	91.42
E289	5329196	55	91.83
E291	4456346	54	91.03
E292	4053977	54	88.89
E293	4766487	55	91.97
E295	5502285	53	86.18
E297	4384510	55	86.25
E304	4295106	55	92.48
E305	4075548	54	88.27
E306	3097661	54	90.51
E310	3723584	55	85.8
E311	3609310	54	91.25
E315	3612285	54	92.22
E319	3542525	55	88.46
E323	4173340	54	93.5
E328	3926486	55	91.34
E330	3610174	55	89.63
E334	3959784	53	92.33
E339	4073352	55	91.82
E340	3932663	54	89.16
